# Supplementary material for: Medication adherence trajectory and its impact on recurrent stroke after carotid artery stenting
Source: Front Neurol. 2025 Sep 25;16:1637268. doi: 10.3389/fneur.2025.1637268 (PMC12507548; doi:10.3389/fneur.2025.1637268)
Supplement: Supplementary file 1 [file Supplementary_file_1.zip]

Archive with 3 entries (2 files):
- Supplementary Material/
- Supplementary Material/Table_1.DOCX
- Supplementary Material/Table_2.DOCX
